# Supplementary material for: The E3 ubiquitin ligase SlATL2 suppresses tomato immunity by promoting SlCSN5a degradation during Pseudomonas syringae pv. tomato DC3000 infection
Source: Hortic Res. 2025 Mar 10;12(6):uhaf078. doi: 10.1093/hr/uhaf078 (PMC12038897; doi:10.1093/hr/uhaf078)
Supplement: Web_Material_uhaf078 [file web_material_uhaf078.zip]

Archive with 1 entries (1 files):
- Web_Material_uhaf078.docx
